# Supplementary material for: New Marine Actinobacteria Strain, Micromonospora sp. SH-82: Characterization, Specialized Metabolites and Biological Activities
Source: Microorganisms. 2025 Sep 2;13(9):2045. doi: 10.3390/microorganisms13092045 (PMC12471853; doi:10.3390/microorganisms13092045)
Supplement: Supplementary file 1 [file microorganisms-13-02045-s001.zip]

Archive with 1 entries (1 files):
- microorganisms-3674116-supplementary.pdf
